# Supplementary material for: Impact of an acceptance facilitating intervention on psychotherapists’ acceptance of blended therapy
Source: PLoS One. 2020 Aug 12;15(8):e0236995. doi: 10.1371/journal.pone.0236995 (PMC7423074; doi:10.1371/journal.pone.0236995)
Supplement: S2 File — (XLSX) [file pone.0236995.s002.xlsx]

## Sheet: CC-BY-NC-SA 4.0 licensed
	This work is licensed under the Creative Commons Attribution-NonCommercial-ShareAlike 4.0 International License. To view a copy of this license, visit
	http://creativecommons.org/licenses/by-nc-sa/4.0/
	or send a letter to Creative Commons, PO Box 1866, Mountain View, CA 94042, USA.

## Sheet: dataset_anonymized
Gruppe	Sex	Alter	ApproPP	ApproKJP	FA_Psychiatrie	FA_Psychosom	FA_KJP	ApproSonst	VT	AnalytP	TP	NZugelVerf	VerfahrenSonst	Vorwissen	VorwissenPosNeg	Erfahrung	ErfahrungPosNeg	GDummy	az_ges	le_ges	ae_ges	rb_ges	se_ges	ia_ges	age.z	sex.ef	tb.bt	tb.dp	tb.pd	tb.other	tl.pp	tl.ca	tl.other	GEffect
IG	1	58	0	1	0	0	0	0	1	0	0	0	0	1	0	1	0	1	12	20	16	16	3	8	0.82679	1	1	-1	-1	-1	-1	1	-1	1
IG	NA	NA	NA	NA	NA	NA	NA	NA	NA	NA	NA	NA	NA	NA	NA	NA	NA	1	11	NA	NA	NA	NA	NA	NA	NA	NA	NA	NA	NA	NA	NA	-1	1
KG	NA	NA	NA	NA	NA	NA	NA	NA	NA	NA	NA	NA	NA	NA	NA	NA	NA	0	12	31	14	16	7	8	NA	NA	NA	NA	NA	NA	NA	NA	-1	-1
IG	1	48	1	0	0	0	0	0	1	0	0	0	1	2	3	2	4	1	14	29	18	23	8	4	-0.010519	1	1	-1	-1	1	1	-1	-1	1
IG	NA	NA	NA	NA	NA	NA	NA	NA	NA	NA	NA	NA	NA	NA	NA	NA	NA	1	20	NA	NA	NA	NA	NA	NA	NA	NA	NA	NA	NA	NA	NA	-1	1
KG	1	66	1	1	0	0	0	0	1	0	0	0	0	2	3	4	4	0	12	25	18	18	7	6	1.49664	1	1	-1	-1	-1	1	1	-1	-1
IG	0	67	1	0	0	0	0	0	1	0	0	0	1	1	0	1	0	1	12	23	20	17	12	7	1.58037	-1	1	-1	-1	1	1	-1	-1	1
KG	0	51	1	0	0	0	0	0	1	0	0	0	0	5	4	5	4	0	18	35	25	23	7	4	0.240674	-1	1	-1	-1	-1	1	-1	-1	-1
IG	0	56	1	0	0	0	0	0	1	0	0	0	0	1	0	1	0	1	4	19	21	25	7	6	0.659329	-1	1	-1	-1	-1	1	-1	-1	1
KG	1	64	1	0	0	0	0	0	0	0	1	1	0	3	2	1	0	0	4	14	12	20	6	8	1.32918	1	-1	1	-1	-1	1	-1	1	-1
IG	1	53	1	0	0	0	0	0	1	0	0	0	0	1	0	1	0	1	15	29	22	21	7	9	0.408136	1	1	-1	-1	-1	1	-1	-1	1
KG	0	72	1	0	0	0	0	0	0	1	1	0	0	3	2	1	0	0	9	14	14	21	6	5	1.99902	-1	-1	1	1	-1	1	-1	-1	-1
KG	1	55	1	0	0	0	0	0	1	0	0	1	0	1	3	1	0	0	12	25	18	16	6	9	0.575598	1	1	-1	-1	-1	1	-1	1	-1
IG	1	71	1	0	0	0	0	0	0	0	1	0	0	1	0	1	0	1	10	23	17	27	7	6	1.91529	1	-1	1	-1	-1	1	-1	-1	1
IG	1	66	1	0	0	0	0	0	0	1	1	0	0	5	5	5	4	1	20	33	29	26	7	3	1.49664	1	-1	1	1	-1	1	-1	-1	1
IG	0	51	1	1	0	0	0	0	1	0	0	0	0	5	3	5	3	1	12	27	23	22	6	3	0.240674	-1	1	-1	-1	-1	1	1	-1	1
IG	NA	NA	NA	NA	NA	NA	NA	NA	NA	NA	NA	NA	NA	NA	NA	NA	NA	1	17	37	27	28	10	3	NA	NA	NA	NA	NA	NA	NA	NA	-1	1
IG	1	41	1	0	0	0	0	0	1	0	0	0	0	2	3	1	0	1	14	30	27	28	8	3	-0.596636	1	1	-1	-1	-1	1	-1	-1	1
IG	1	36	1	0	0	0	0	0	1	0	0	0	0	3	4	1	0	1	16	30	22	20	12	8	-1.01529	1	1	-1	-1	-1	1	-1	-1	1
KG	1	47	1	0	0	0	0	0	1	0	0	0	0	3	3	3	2	0	9	17	18	20	6	3	-0.0942499	1	1	-1	-1	-1	1	-1	-1	-1
IG	1	45	1	0	0	0	0	0	1	0	0	0	0	3	2	1	0	1	12	26	20	18	8	11	-0.261712	1	1	-1	-1	-1	1	-1	-1	1
KG	0	39	0	1	0	0	0	0	1	0	0	0	0	3	5	3	5	0	19	37	27	28	15	4	-0.764097	-1	1	-1	-1	-1	-1	1	-1	-1
IG	1	35	1	0	0	0	0	0	0	0	1	0	0	2	2	1	0	1	8	19	17	24	5	7	-1.09902	1	-1	1	-1	-1	1	-1	-1	1
IG	1	45	1	0	0	0	0	0	1	0	0	0	0	3	4	3	4	1	12	26	18	21	5	6	-0.261712	1	1	-1	-1	-1	1	-1	-1	1
KG	NA	NA	NA	NA	NA	NA	NA	NA	NA	NA	NA	NA	NA	NA	NA	NA	NA	0	13	35	25	30	8	4	NA	NA	NA	NA	NA	NA	NA	NA	-1	-1
KG	1	30	1	0	0	0	0	0	1	0	0	0	0	3	3	2	3	0	13	26	24	22	9	4	-1.51768	1	1	-1	-1	-1	1	-1	-1	-1
IG	0	40	1	0	0	0	0	0	1	0	0	0	0	1	3	2	3	1	15	31	24	31	7	3	-0.680366	-1	1	-1	-1	-1	1	-1	-1	1
KG	1	39	1	0	0	0	0	0	1	0	0	0	0	2	4	3	4	0	16	26	16	17	7	8	-0.764097	1	1	-1	-1	-1	1	-1	-1	-1
IG	1	65	1	0	0	0	0	0	1	0	0	0	0	1	3	1	0	1	14	32	23	28	11	3	1.41291	1	1	-1	-1	-1	1	-1	-1	1
IG	1	40	1	0	0	0	0	0	1	0	0	0	0	2	0	1	0	1	11	26	19	17	7	9	-0.680366	1	1	-1	-1	-1	1	-1	-1	1
KG	0	61	1	0	0	0	0	0	1	0	0	1	0	2	2	2	3	0	9	23	16	23	6	3	1.07798	-1	1	-1	-1	-1	1	-1	1	-1
IG	1	45	1	0	0	0	0	0	1	0	0	0	0	4	2	4	4	1	14	30	25	27	12	6	-0.261712	1	1	-1	-1	-1	1	-1	-1	1
KG	NA	NA	NA	NA	NA	NA	NA	NA	NA	NA	NA	NA	NA	NA	NA	NA	NA	0	4	12	11	24	8	5	NA	NA	NA	NA	NA	NA	NA	NA	-1	-1
IG	1	50	1	0	0	0	0	0	1	0	0	0	0	1	0	1	0	1	16	32	21	23	10	5	0.156943	1	1	-1	-1	-1	1	-1	-1	1
KG	1	51	1	0	0	0	0	0	1	0	0	0	0	1	0	1	0	0	17	31	16	22	9	8	0.240674	1	1	-1	-1	-1	1	-1	-1	-1
IG	1	48	1	0	0	0	0	0	0	1	1	0	0	3	4	3	4	1	14	27	27	25	9	8	-0.010519	1	-1	1	1	-1	1	-1	-1	1
IG	NA	NA	NA	NA	NA	NA	NA	NA	NA	NA	NA	NA	NA	NA	NA	NA	NA	1	NA	NA	NA	NA	NA	NA	NA	NA	NA	NA	NA	NA	NA	NA	-1	1
KG	NA	NA	NA	NA	NA	NA	NA	NA	NA	NA	NA	NA	NA	NA	NA	NA	NA	0	13	27	15	21	8	6	NA	NA	NA	NA	NA	NA	NA	NA	-1	-1
KG	0	56	1	0	0	0	0	0	1	0	0	1	0	2	2	1	0	0	15	25	16	17	7	6	0.659329	-1	1	-1	-1	-1	1	-1	1	-1
KG	0	64	1	0	0	0	0	0	1	0	1	0	0	2	5	3	4	0	18	27	20	23	9	4	1.32918	-1	1	1	-1	-1	1	-1	-1	-1
KG	0	62	1	0	0	0	0	0	0	1	1	0	1	3	3	1	0	0	8	19	15	24	5	4	1.16171	-1	-1	1	1	1	1	-1	-1	-1
KG	0	53	1	0	0	0	0	0	0	1	1	0	1	3	2	1	0	0	4	13	13	21	6	6	0.408136	-1	-1	1	1	1	1	-1	-1	-1
KG	1	55	1	0	0	0	0	0	0	0	1	0	0	3	4	4	4	0	15	33	26	27	6	4	0.575598	1	-1	1	-1	-1	1	-1	-1	-1
IG	NA	NA	NA	NA	NA	NA	NA	NA	NA	NA	NA	NA	NA	NA	NA	NA	NA	1	4	NA	NA	NA	NA	NA	NA	NA	NA	NA	NA	NA	NA	NA	-1	1
KG	0	61	1	0	0	0	0	0	0	1	1	0	0	4	1	2	1	0	4	8	19	27	3	3	1.07798	-1	-1	1	1	-1	1	-1	-1	-1
KG	1	31	0	1	0	0	0	0	1	0	0	0	0	3	4	3	4	0	16	26	22	24	10	8	-1.43394	1	1	-1	-1	-1	-1	1	-1	-1
IG	1	68	1	0	0	0	0	0	0	0	1	1	0	1	0	1	0	1	7	19	12	20	7	6	1.6641	1	-1	1	-1	-1	1	-1	1	1
KG	1	48	1	0	0	0	0	0	1	0	0	1	0	1	0	1	0	0	14	21	14	12	5	4	-0.010519	1	1	-1	-1	-1	1	-1	1	-1
KG	1	63	1	0	0	0	0	0	0	0	0	0	1	3	5	3	4	0	17	31	24	28	10	6	1.24545	1	-1	-1	-1	1	1	-1	-1	-1
IG	1	44	1	0	0	0	0	0	1	0	0	0	0	3	4	2	4	1	19	35	18	17	8	3	-0.345443	1	1	-1	-1	-1	1	-1	-1	1
KG	1	51	1	0	0	0	0	0	1	0	0	0	0	1	3	1	3	0	20	19	21	19	7	4	0.240674	1	1	-1	-1	-1	1	-1	-1	-1
IG	1	38	1	0	0	0	0	0	1	0	0	0	0	3	4	1	0	1	16	34	21	27	10	3	-0.847828	1	1	-1	-1	-1	1	-1	-1	1
IG	1	45	0	1	0	0	0	0	1	0	0	0	0	1	0	1	0	1	14	32	22	20	8	6	-0.261712	1	1	-1	-1	-1	-1	1	-1	1
KG	1	36	1	0	0	0	0	0	1	0	0	0	0	2	2	1	0	0	16	27	22	25	9	4	-1.01529	1	1	-1	-1	-1	1	-1	-1	-1
IG	NA	NA	NA	NA	NA	NA	NA	NA	NA	NA	NA	NA	NA	NA	NA	NA	NA	1	4	19	17	29	5	5	NA	NA	NA	NA	NA	NA	NA	NA	-1	1
IG	1	52	1	0	0	0	0	0	0	1	1	0	0	2	5	1	0	1	20	40	28	28	8	3	0.324405	1	-1	1	1	-1	1	-1	-1	1
IG	1	58	0	1	0	0	0	0	0	1	1	0	0	5	2	1	0	1	4	14	13	26	5	5	0.82679	1	-1	1	1	-1	-1	1	-1	1
IG	1	26	0	0	0	0	0	1	1	0	0	0	0	NA	NA	NA	NA	1	17	31	23	26	9	4	-1.8526	1	1	-1	-1	-1	-1	-1	1	1
KG	1	47	1	0	0	0	0	0	1	0	0	0	0	2	2	2	2	0	6	22	17	26	8	5	-0.0942499	1	1	-1	-1	-1	1	-1	-1	-1
KG	1	39	0	0	0	0	0	1	0	0	1	0	0	1	0	1	0	0	5	14	13	17	9	9	-0.764097	1	-1	1	-1	-1	-1	-1	1	-1
KG	1	46	1	0	0	0	0	0	1	0	0	0	0	3	4	1	0	0	17	33	18	17	10	7	-0.177981	1	1	-1	-1	-1	1	-1	-1	-1
KG	NA	NA	NA	NA	NA	NA	NA	NA	NA	NA	NA	NA	NA	NA	NA	NA	NA	0	4	18	17	26	8	2	NA	NA	NA	NA	NA	NA	NA	NA	-1	-1
KG	1	31	1	0	0	0	0	0	1	0	0	0	0	3	3	1	0	0	17	27	21	21	9	4	-1.43394	1	1	-1	-1	-1	1	-1	-1	-1
IG	0	42	1	0	0	0	0	0	1	0	0	0	0	2	4	1	0	1	18	35	19	26	9	3	-0.512905	-1	1	-1	-1	-1	1	-1	-1	1
IG	0	32	0	1	0	0	0	0	1	0	0	0	0	4	5	3	4	1	18	32	22	25	12	6	-1.35021	-1	1	-1	-1	-1	-1	1	-1	1
IG	1	38	1	0	0	0	0	0	0	1	1	0	0	1	1	1	0	1	8	16	15	25	5	7	-0.847828	1	-1	1	1	-1	1	-1	-1	1
KG	0	53	1	0	0	0	0	0	1	0	0	0	1	5	5	2	4	0	17	34	22	25	9	5	0.408136	-1	1	-1	-1	1	1	-1	-1	-1
KG	0	33	1	0	0	0	0	0	1	0	0	0	0	5	5	5	5	0	20	40	26	31	14	3	-1.26648	-1	1	-1	-1	-1	1	-1	-1	-1
KG	1	37	1	0	0	0	0	0	1	0	0	0	0	2	4	1	0	0	16	33	25	24	10	3	-0.931559	1	1	-1	-1	-1	1	-1	-1	-1
IG	1	47	1	0	0	0	0	0	0	0	1	0	0	2	2	1	0	1	8	27	22	24	8	4	-0.0942499	1	-1	1	-1	-1	1	-1	-1	1
IG	NA	NA	NA	NA	NA	NA	NA	NA	NA	NA	NA	NA	NA	NA	NA	NA	NA	1	7	18	14	26	9	5	NA	NA	NA	NA	NA	NA	NA	NA	-1	1
KG	NA	NA	NA	NA	NA	NA	NA	NA	NA	NA	NA	NA	NA	NA	NA	NA	NA	0	11	25	17	24	7	4	NA	NA	NA	NA	NA	NA	NA	NA	-1	-1
IG	0	53	0	1	0	0	0	0	1	0	0	1	1	1	0	1	0	1	8	27	16	20	9	4	0.408136	-1	1	-1	-1	1	-1	1	1	1
KG	0	40	1	0	0	0	0	0	1	0	0	1	0	5	2	3	3	0	5	12	24	22	7	3	-0.680366	-1	1	-1	-1	-1	1	-1	1	-1
KG	NA	NA	NA	NA	NA	NA	NA	NA	NA	NA	NA	NA	NA	NA	NA	NA	NA	0	8	NA	NA	NA	NA	NA	NA	NA	NA	NA	NA	NA	NA	NA	-1	-1
IG	1	41	1	0	0	0	0	0	0	0	1	0	0	2	3	3	4	1	11	24	22	22	6	3	-0.596636	1	-1	1	-1	-1	1	-1	-1	1
IG	0	35	1	0	0	0	0	0	1	0	0	0	0	3	4	4	4	1	19	32	17	16	8	6	-1.09902	-1	1	-1	-1	-1	1	-1	-1	1
KG	1	28	1	0	0	0	0	0	1	0	0	0	0	2	4	1	0	0	12	28	20	21	7	10	-1.68514	1	1	-1	-1	-1	1	-1	-1	-1
KG	1	54	1	0	0	0	0	0	1	0	0	0	0	2	4	2	4	0	16	34	22	27	9	6	0.491867	1	1	-1	-1	-1	1	-1	-1	-1
KG	0	31	0	1	0	0	0	0	1	0	0	0	0	3	3	2	3	0	15	29	17	23	12	6	-1.43394	-1	1	-1	-1	-1	-1	1	-1	-1
KG	NA	NA	NA	NA	NA	NA	NA	NA	NA	NA	NA	NA	NA	NA	NA	NA	NA	0	6	15	7	12	4	14	NA	NA	NA	NA	NA	NA	NA	NA	-1	-1
IG	1	36	1	0	0	0	0	0	1	0	0	0	0	2	2	1	0	1	16	31	21	26	12	6	-1.01529	1	1	-1	-1	-1	1	-1	-1	1
IG	1	39	0	1	0	0	0	0	0	0	1	0	0	1	0	1	0	1	8	19	20	24	6	3	-0.764097	1	-1	1	-1	-1	-1	1	-1	1
KG	1	58	1	1	0	0	0	0	1	0	1	1	1	3	2	1	3	0	5	15	14	24	3	7	0.82679	1	1	1	-1	1	1	1	1	-1
KG	1	33	0	1	0	0	0	0	1	0	0	0	0	2	4	1	0	0	13	31	20	23	9	3	-1.26648	1	1	-1	-1	-1	-1	1	-1	-1
KG	1	44	0	1	0	0	0	0	1	0	0	0	0	1	0	1	0	0	8	16	10	9	7	15	-0.345443	1	1	-1	-1	-1	-1	1	-1	-1
KG	1	51	1	0	0	0	0	0	1	0	0	0	0	4	4	3	5	0	18	35	28	24	9	3	0.240674	1	1	-1	-1	-1	1	-1	-1	-1
KG	1	29	1	0	0	0	0	0	1	0	1	0	0	4	4	2	0	0	16	31	23	18	6	6	-1.60141	1	1	1	-1	-1	1	-1	-1	-1
KG	1	68	1	0	0	0	0	0	1	0	0	0	0	2	4	2	4	0	17	33	25	24	9	6	1.6641	1	1	-1	-1	-1	1	-1	-1	-1
IG	1	30	1	0	0	0	0	0	1	0	0	0	0	3	4	2	0	1	18	33	23	22	11	6	-1.51768	1	1	-1	-1	-1	1	-1	-1	1
IG	0	43	0	1	0	0	0	0	0	0	1	0	0	2	2	1	0	1	7	13	13	22	6	5	-0.429174	-1	-1	1	-1	-1	-1	1	-1	1
IG	1	35	1	0	0	0	0	0	1	0	0	0	0	2	4	2	4	1	20	32	22	23	7	4	-1.09902	1	1	-1	-1	-1	1	-1	-1	1
IG	0	39	0	1	0	0	0	0	0	0	1	0	0	1	0	1	0	1	4	10	8	24	4	14	-0.764097	-1	-1	1	-1	-1	-1	1	-1	1
IG	1	54	1	0	0	0	0	0	1	0	0	0	0	1	0	1	0	1	7	18	17	15	4	6	0.491867	1	1	-1	-1	-1	1	-1	-1	1
KG	1	43	1	0	0	0	0	0	1	0	0	0	0	1	0	1	0	0	6	26	11	22	10	7	-0.429174	1	1	-1	-1	-1	1	-1	-1	-1
IG	0	36	0	1	0	0	0	0	1	0	0	0	0	3	4	1	0	1	18	36	25	31	11	3	-1.01529	-1	1	-1	-1	-1	-1	1	-1	1
KG	0	63	0	1	0	0	0	0	0	1	1	0	0	2	2	2	3	0	7	9	13	22	9	6	1.24545	-1	-1	1	1	-1	-1	1	-1	-1
KG	1	36	1	0	0	0	0	1	1	0	0	0	0	1	0	2	3	0	10	25	15	22	6	5	-1.01529	1	1	-1	-1	-1	1	-1	1	-1
KG	1	60	1	0	0	0	0	0	0	1	1	0	0	1	0	1	0	0	13	34	26	31	6	3	0.994252	1	-1	1	1	-1	1	-1	-1	-1
KG	1	35	1	0	0	0	0	0	1	0	0	0	0	2	3	2	2	0	17	30	23	29	8	3	-1.09902	1	1	-1	-1	-1	1	-1	-1	-1
IG	1	47	1	0	0	0	0	0	1	0	0	0	0	1	3	1	3	1	11	21	15	15	6	7	-0.0942499	1	1	-1	-1	-1	1	-1	-1	1
IG	1	37	1	0	0	0	0	0	1	0	0	0	0	4	3	3	4	1	16	33	21	20	8	5	-0.931559	1	1	-1	-1	-1	1	-1	-1	1
IG	1	53	1	0	0	0	0	0	0	0	0	0	1	2	2	1	0	1	7	24	12	17	8	7	0.408136	1	-1	-1	-1	1	1	-1	-1	1
IG	1	35	0	1	0	0	0	0	1	0	0	0	0	4	4	2	4	1	17	32	18	20	8	3	-1.09902	1	1	-1	-1	-1	-1	1	-1	1
KG	NA	NA	NA	NA	NA	NA	NA	NA	NA	NA	NA	NA	NA	NA	NA	NA	NA	0	NA	NA	NA	NA	NA	NA	NA	NA	NA	NA	NA	NA	NA	NA	-1	-1
KG	1	44	1	0	0	0	0	0	1	0	0	0	0	3	2	1	0	0	10	17	15	20	4	6	-0.345443	1	1	-1	-1	-1	1	-1	-1	-1
IG	0	62	0	1	0	0	0	1	0	0	1	0	1	4	3	2	3	1	7	18	17	29	5	6	1.16171	-1	-1	1	-1	1	-1	1	1	1
KG	0	66	1	0	0	0	0	0	1	0	0	0	0	1	3	2	4	0	13	22	20	22	7	7	1.49664	-1	1	-1	-1	-1	1	-1	-1	-1
KG	0	67	1	0	0	0	0	0	0	0	1	0	0	5	1	1	1	0	4	12	6	23	3	3	1.58037	-1	-1	1	-1	-1	1	-1	-1	-1
KG	1	55	1	1	0	0	0	0	0	0	1	0	0	3	3	3	NA	0	14	23	22	23	8	6	0.575598	1	-1	1	-1	-1	1	1	-1	-1
IG	1	58	1	0	0	0	0	0	1	0	0	0	1	5	1	1	0	1	4	8	27	22	3	9	0.82679	1	1	-1	-1	1	1	-1	-1	1
IG	1	43	1	0	0	0	0	1	1	0	0	0	1	3	4	3	4	1	15	28	22	24	8	4	-0.429174	1	1	-1	-1	1	1	-1	1	1
KG	NA	NA	NA	NA	NA	NA	NA	NA	NA	NA	NA	NA	NA	NA	NA	NA	NA	0	16	27	29	34	8	3	NA	NA	NA	NA	NA	NA	NA	NA	-1	-1
KG	1	33	1	0	0	0	0	0	1	0	0	0	0	1	3	1	3	0	13	27	20	23	12	3	-1.26648	1	1	-1	-1	-1	1	-1	-1	-1
KG	NA	NA	NA	NA	NA	NA	NA	NA	NA	NA	NA	NA	NA	NA	NA	NA	NA	0	9	29	20	33	8	2	NA	NA	NA	NA	NA	NA	NA	NA	-1	-1
KG	NA	NA	NA	NA	NA	NA	NA	NA	NA	NA	NA	NA	NA	NA	NA	NA	NA	0	10	32	21	26	11	3	NA	NA	NA	NA	NA	NA	NA	NA	-1	-1
IG	1	53	1	0	0	0	0	0	0	0	0	1	0	2	3	1	0	1	12	25	23	21	9	7	0.408136	1	-1	-1	-1	-1	1	-1	1	1
IG	1	36	1	1	0	0	0	0	1	0	0	0	0	3	4	3	4	1	20	38	23	24	9	3	-1.01529	1	1	-1	-1	-1	1	1	-1	1
KG	0	39	1	0	0	0	0	0	0	0	1	0	0	2	4	4	4	0	15	27	19	24	8	6	-0.764097	-1	-1	1	-1	-1	1	-1	-1	-1
KG	1	31	1	0	0	0	0	0	1	0	0	0	0	2	3	1	3	0	14	22	20	18	7	8	-1.43394	1	1	-1	-1	-1	1	-1	-1	-1
IG	NA	NA	NA	NA	NA	NA	NA	NA	NA	NA	NA	NA	NA	NA	NA	NA	NA	1	9	18	22	29	8	4	NA	NA	NA	NA	NA	NA	NA	NA	-1	1
KG	0	51	1	0	0	0	0	0	0	0	1	0	0	1	2	1	3	0	14	27	15	21	9	4	0.240674	-1	-1	1	-1	-1	1	-1	-1	-1
KG	1	29	0	1	0	0	0	0	1	0	0	0	0	1	0	1	0	0	9	18	13	16	4	8	-1.60141	1	1	-1	-1	-1	-1	1	-1	-1
IG	1	41	1	0	0	0	0	1	1	0	0	0	1	3	4	3	5	1	15	35	22	22	8	5	-0.596636	1	1	-1	-1	1	1	-1	1	1
IG	1	42	0	1	0	0	0	0	1	0	0	0	0	2	4	1	0	1	16	28	17	29	8	5	-0.512905	1	1	-1	-1	-1	-1	1	-1	1
IG	1	35	0	1	0	0	0	0	1	0	0	0	0	2	0	1	0	1	18	35	22	22	10	4	-1.09902	1	1	-1	-1	-1	-1	1	-1	1
KG	NA	NA	NA	NA	NA	NA	NA	NA	NA	NA	NA	NA	NA	NA	NA	NA	NA	0	4	16	7	17	5	8	NA	NA	NA	NA	NA	NA	NA	NA	-1	-1
IG	1	49	0	1	0	0	0	1	0	1	1	0	0	2	3	3	3	1	12	28	21	27	10	8	0.073212	1	-1	1	1	-1	-1	1	1	1
IG	0	32	1	0	0	0	0	0	1	0	0	0	0	3	2	1	0	1	8	18	19	23	7	7	-1.35021	-1	1	-1	-1	-1	1	-1	-1	1
IG	1	50	1	0	0	0	0	0	1	0	0	0	0	4	5	1	5	1	20	38	28	28	13	3	0.156943	1	1	-1	-1	-1	1	-1	-1	1
KG	0	64	1	1	0	0	0	0	0	1	1	0	0	1	3	1	0	0	6	26	16	27	8	3	1.32918	-1	-1	1	1	-1	1	1	-1	-1
KG	0	34	1	0	0	0	0	0	1	0	0	0	0	1	0	1	0	0	8	17	15	20	7	5	-1.18275	-1	1	-1	-1	-1	1	-1	-1	-1
KG	1	62	1	1	0	0	0	0	1	0	0	0	0	3	4	3	4	0	8	16	16	20	7	6	1.16171	1	1	-1	-1	-1	1	1	-1	-1
KG	1	41	1	1	0	0	0	0	1	0	0	0	1	1	0	1	0	0	4	12	9	13	5	3	-0.596636	1	1	-1	-1	1	1	1	-1	-1
KG	0	65	1	1	0	0	0	0	1	0	0	0	0	1	0	1	0	0	8	25	24	26	7	7	1.41291	-1	1	-1	-1	-1	1	1	-1	-1
KG	0	47	1	0	0	0	0	0	0	0	1	0	0	2	4	4	4	0	19	34	21	25	9	6	-0.0942499	-1	-1	1	-1	-1	1	-1	-1	-1
IG	1	41	1	0	0	0	0	0	1	0	0	0	0	2	4	2	4	1	18	30	19	18	10	8	-0.596636	1	1	-1	-1	-1	1	-1	-1	1
IG	0	66	1	0	0	0	0	0	0	1	1	0	0	2	2	1	0	1	13	27	24	24	7	4	1.49664	-1	-1	1	1	-1	1	-1	-1	1
KG	1	63	0	1	0	0	0	0	0	1	0	0	0	1	2	1	2	0	7	11	9	18	5	15	1.24545	1	-1	-1	1	-1	-1	1	-1	-1
KG	NA	NA	NA	NA	NA	NA	NA	NA	NA	NA	NA	NA	NA	NA	NA	NA	NA	0	15	33	22	31	9	3	NA	NA	NA	NA	NA	NA	NA	NA	-1	-1
IG	1	34	0	1	0	0	0	0	0	1	1	0	0	3	3	3	3	1	12	25	22	27	7	6	-1.18275	1	-1	1	1	-1	-1	1	-1	1
KG	1	56	1	0	0	0	0	0	1	0	0	0	0	2	3	1	0	0	5	24	12	24	6	4	0.659329	1	1	-1	-1	-1	1	-1	-1	-1
KG	0	62	1	1	0	0	0	0	1	0	0	0	0	3	4	4	4	0	18	27	20	29	12	5	1.16171	-1	1	-1	-1	-1	1	1	-1	-1
IG	NA	NA	NA	NA	NA	NA	NA	NA	NA	NA	NA	NA	NA	NA	NA	NA	NA	1	NA	NA	NA	NA	NA	NA	NA	NA	NA	NA	NA	NA	NA	NA	-1	1
KG	0	50	0	1	0	0	0	0	0	1	1	0	0	1	2	2	2	0	7	22	15	23	3	5	0.156943	-1	-1	1	1	-1	-1	1	-1	-1
IG	1	57	1	0	0	0	0	0	1	0	0	0	0	1	3	1	3	1	15	33	21	29	11	3	0.743059	1	1	-1	-1	-1	1	-1	-1	1
KG	1	42	1	0	0	0	0	0	1	0	0	0	0	2	5	1	0	0	19	35	25	26	9	3	-0.512905	1	1	-1	-1	-1	1	-1	-1	-1
KG	NA	NA	NA	NA	NA	NA	NA	NA	NA	NA	NA	NA	NA	NA	NA	NA	NA	0	7	12	10	17	4	7	NA	NA	NA	NA	NA	NA	NA	NA	-1	-1
IG	1	53	1	0	0	0	0	0	1	0	0	0	0	1	0	1	0	1	14	31	21	20	8	5	0.408136	1	1	-1	-1	-1	1	-1	-1	1
KG	NA	NA	NA	NA	NA	NA	NA	NA	NA	NA	NA	NA	NA	NA	NA	NA	NA	0	9	NA	NA	NA	NA	NA	NA	NA	NA	NA	NA	NA	NA	NA	-1	-1
KG	1	51	1	0	0	0	0	0	1	0	0	0	0	1	0	1	0	0	11	22	18	19	12	7	0.240674	1	1	-1	-1	-1	1	-1	-1	-1
KG	1	61	1	0	0	0	0	0	1	0	0	0	0	1	0	1	0	0	10	21	15	21	7	8	1.07798	1	1	-1	-1	-1	1	-1	-1	-1
IG	NA	NA	NA	NA	NA	NA	NA	NA	NA	NA	NA	NA	NA	NA	NA	NA	NA	1	14	27	17	22	7	5	NA	NA	NA	NA	NA	NA	NA	NA	-1	1
IG	0	57	1	0	0	0	0	0	0	0	1	1	0	5	4	5	4	1	15	31	28	28	9	4	0.743059	-1	-1	1	-1	-1	1	-1	1	1
KG	0	76	1	1	0	0	0	0	1	0	0	0	0	3	4	4	4	0	11	28	19	24	10	6	2.33395	-1	1	-1	-1	-1	1	1	-1	-1
IG	0	66	1	0	0	0	0	0	0	0	1	0	0	3	3	2	4	1	11	23	16	21	7	9	1.49664	-1	-1	1	-1	-1	1	-1	-1	1
KG	1	49	0	1	0	0	0	0	0	1	1	0	0	2	2	1	0	0	5	19	12	22	5	6	0.073212	1	-1	1	1	-1	-1	1	-1	-1
IG	1	34	1	0	0	0	0	0	1	0	0	0	0	2	4	1	3	1	12	29	19	21	8	7	-1.18275	1	1	-1	-1	-1	1	-1	-1	1
IG	1	62	0	1	0	0	0	0	0	1	1	0	0	1	0	1	0	1	14	23	18	22	8	6	1.16171	1	-1	1	1	-1	-1	1	-1	1
IG	1	46	1	0	0	0	0	0	0	1	1	0	0	1	0	1	0	1	4	12	12	21	3	3	-0.177981	1	-1	1	1	-1	1	-1	-1	1
IG	0	30	1	0	0	0	0	0	0	0	1	0	0	4	4	2	4	1	13	17	14	22	7	6	-1.51768	-1	-1	1	-1	-1	1	-1	-1	1
KG	1	51	1	0	0	0	0	0	1	0	0	0	0	1	4	1	0	0	18	25	18	19	9	6	0.240674	1	1	-1	-1	-1	1	-1	-1	-1
IG	1	65	1	0	0	0	0	0	1	0	0	0	0	5	5	1	0	1	18	37	23	24	15	3	1.41291	1	1	-1	-1	-1	1	-1	-1	1
KG	0	65	0	1	0	0	0	0	0	1	0	0	0	5	0	1	0	0	16	23	16	20	7	3	1.41291	-1	-1	-1	1	-1	-1	1	-1	-1
KG	0	65	1	0	0	0	0	0	0	1	1	0	0	4	4	1	0	0	10	26	18	22	8	5	1.41291	-1	-1	1	1	-1	1	-1	-1	-1
KG	0	49	0	1	0	0	0	0	1	0	0	0	0	3	5	1	0	0	20	35	30	27	7	3	0.073212	-1	1	-1	-1	-1	-1	1	-1	-1
KG	NA	NA	NA	NA	NA	NA	NA	NA	NA	NA	NA	NA	NA	NA	NA	NA	NA	0	12	23	17	18	10	7	NA	NA	NA	NA	NA	NA	NA	NA	-1	-1
IG	1	52	1	0	0	0	0	0	1	0	0	0	0	1	0	1	0	1	14	28	16	19	7	3	0.324405	1	1	-1	-1	-1	1	-1	-1	1
KG	1	53	1	0	0	0	0	0	1	0	0	0	1	2	2	1	0	0	9	22	16	20	8	9	0.408136	1	1	-1	-1	1	1	-1	-1	-1
KG	0	62	0	1	0	0	0	0	0	0	1	1	1	1	0	1	0	0	11	26	19	22	9	5	1.16171	-1	-1	1	-1	1	-1	1	1	-1
KG	0	51	1	0	0	0	0	0	1	0	0	0	0	1	3	1	0	0	10	17	13	18	4	7	0.240674	-1	1	-1	-1	-1	1	-1	-1	-1
IG	1	39	1	0	0	0	0	0	1	0	0	0	0	4	3	1	0	1	15	33	17	15	8	5	-0.764097	1	1	-1	-1	-1	1	-1	-1	1
IG	1	49	1	0	0	0	0	0	1	0	0	0	0	3	2	1	0	1	10	23	19	23	7	3	0.073212	1	1	-1	-1	-1	1	-1	-1	1
KG	1	56	1	0	0	0	0	0	1	0	0	0	0	1	2	1	0	0	14	23	17	17	8	7	0.659329	1	1	-1	-1	-1	1	-1	-1	-1
KG	1	71	1	1	0	0	0	0	0	0	1	0	0	1	3	1	3	0	6	17	13	21	9	4	1.91529	1	-1	1	-1	-1	1	1	-1	-1
KG	NA	NA	NA	NA	NA	NA	NA	NA	NA	NA	NA	NA	NA	NA	NA	NA	NA	0	NA	NA	NA	NA	NA	NA	NA	NA	NA	NA	NA	NA	NA	NA	-1	-1
KG	1	34	1	0	0	0	0	0	1	0	0	0	0	2	3	2	4	0	12	24	22	25	8	4	-1.18275	1	1	-1	-1	-1	1	-1	-1	-1
KG	0	39	0	1	0	0	0	0	0	1	1	0	0	2	2	1	0	0	8	16	17	20	6	8	-0.764097	-1	-1	1	1	-1	-1	1	-1	-1
IG	1	55	1	0	0	0	0	0	1	0	0	0	0	2	3	1	0	1	11	26	13	13	5	8	0.575598	1	1	-1	-1	-1	1	-1	-1	1
KG	1	36	1	0	0	0	0	0	1	0	0	0	0	1	2	1	0	0	13	22	17	17	6	5	-1.01529	1	1	-1	-1	-1	1	-1	-1	-1
IG	1	52	1	0	0	0	0	0	1	0	0	0	0	1	3	1	0	1	12	28	20	20	8	7	0.324405	1	1	-1	-1	-1	1	-1	-1	1
IG	1	33	1	0	0	0	0	0	1	0	0	0	0	5	4	5	4	1	19	32	24	27	12	3	-1.26648	1	1	-1	-1	-1	1	-1	-1	1
IG	NA	NA	NA	NA	NA	NA	NA	NA	NA	NA	NA	NA	NA	NA	NA	NA	NA	1	17	NA	NA	NA	NA	NA	NA	NA	NA	NA	NA	NA	NA	NA	-1	1
IG	1	54	1	0	0	0	0	0	0	0	0	1	0	1	0	1	0	1	11	30	21	29	9	4	0.491867	1	-1	-1	-1	-1	1	-1	1	1
IG	1	43	0	1	0	0	0	0	0	0	1	0	0	1	0	1	0	1	11	27	17	24	4	4	-0.429174	1	-1	1	-1	-1	-1	1	-1	1
IG	1	52	1	0	0	0	0	1	0	0	1	0	0	5	1	5	1	1	4	8	26	31	3	3	0.324405	1	-1	1	-1	-1	1	-1	1	1
KG	1	40	1	0	0	0	0	0	0	0	1	0	0	1	0	1	0	0	5	10	12	20	3	3	-0.680366	1	-1	1	-1	-1	1	-1	-1	-1
IG	0	69	1	0	0	0	0	0	1	0	0	0	1	2	2	2	2	1	7	17	24	28	4	3	1.74783	-1	1	-1	-1	1	1	-1	-1	1
IG	1	33	0	1	0	0	0	0	1	0	0	0	0	1	0	1	0	1	16	31	23	29	12	5	-1.26648	1	1	-1	-1	-1	-1	1	-1	1
IG	1	48	1	1	0	0	0	0	1	0	0	0	0	1	0	1	0	1	17	33	25	22	10	5	-0.010519	1	1	-1	-1	-1	1	1	-1	1
KG	1	54	0	1	0	0	0	0	0	1	1	0	0	3	2	1	0	0	4	8	8	16	4	14	0.491867	1	-1	1	1	-1	-1	1	-1	-1
IG	1	54	1	0	0	0	0	0	1	0	0	0	0	2	2	1	0	1	10	22	14	23	7	5	0.491867	1	1	-1	-1	-1	1	-1	-1	1
IG	1	50	1	0	0	0	0	0	1	0	0	0	0	1	0	1	0	1	14	26	18	22	6	4	0.156943	1	1	-1	-1	-1	1	-1	-1	1
KG	1	69	1	0	0	0	0	0	0	0	1	0	0	1	2	1	0	0	9	21	15	19	5	3	1.74783	1	-1	1	-1	-1	1	-1	-1	-1
KG	0	42	1	0	0	0	0	0	1	0	0	0	0	2	3	2	3	0	9	25	14	15	8	7	-0.512905	-1	1	-1	-1	-1	1	-1	-1	-1
KG	1	32	1	0	0	0	0	0	1	0	0	0	0	2	4	1	0	0	19	36	23	25	11	3	-1.35021	1	1	-1	-1	-1	1	-1	-1	-1
KG	NA	NA	NA	NA	NA	NA	NA	NA	NA	NA	NA	NA	NA	NA	NA	NA	NA	0	7	21	15	19	7	9	NA	NA	NA	NA	NA	NA	NA	NA	-1	-1
IG	1	56	1	0	0	0	0	0	1	0	0	0	0	2	3	1	0	1	14	29	25	29	9	3	0.659329	1	1	-1	-1	-1	1	-1	-1	1
KG	1	40	0	1	0	0	0	0	1	0	0	0	0	3	4	2	3	0	15	30	19	21	8	7	-0.680366	1	1	-1	-1	-1	-1	1	-1	-1
KG	1	43	0	1	0	0	0	0	0	0	1	0	0	1	3	3	3	0	8	26	18	24	6	3	-0.429174	1	-1	1	-1	-1	-1	1	-1	-1
IG	1	60	1	0	0	0	0	0	0	0	0	1	0	2	4	2	4	1	19	32	19	19	8	9	0.994252	1	-1	-1	-1	-1	1	-1	1	1
KG	0	68	0	0	0	1	0	0	1	1	0	0	0	4	2	3	2	0	8	18	17	22	7	7	1.6641	-1	1	-1	1	-1	-1	-1	1	-1
KG	NA	NA	NA	NA	NA	NA	NA	NA	NA	NA	NA	NA	NA	NA	NA	NA	NA	0	NA	NA	NA	NA	NA	NA	NA	NA	NA	NA	NA	NA	NA	NA	-1	-1
IG	0	44	1	0	0	0	0	0	0	0	1	0	0	2	3	1	0	1	7	22	19	23	7	4	-0.345443	-1	-1	1	-1	-1	1	-1	-1	1
IG	NA	NA	NA	NA	NA	NA	NA	NA	NA	NA	NA	NA	NA	NA	NA	NA	NA	1	10	24	15	21	7	5	NA	NA	NA	NA	NA	NA	NA	NA	-1	1
KG	1	34	1	0	0	0	0	0	1	0	0	0	0	3	1	3	1	0	6	11	9	10	3	8	-1.18275	1	1	-1	-1	-1	1	-1	-1	-1
KG	1	63	1	0	0	0	0	0	0	1	1	0	0	2	3	1	0	0	6	18	12	17	4	6	1.24545	1	-1	1	1	-1	1	-1	-1	-1
IG	1	52	1	1	0	0	0	0	1	0	0	0	0	1	0	1	0	1	13	24	14	14	9	11	0.324405	1	1	-1	-1	-1	1	1	-1	1
KG	1	31	0	1	0	0	0	0	1	0	0	0	0	1	0	1	0	0	17	35	24	26	9	3	-1.43394	1	1	-1	-1	-1	-1	1	-1	-1
IG	1	34	0	0	0	0	0	1	1	0	0	0	0	NA	NA	NA	NA	1	12	22	18	17	7	8	-1.18275	1	1	-1	-1	-1	-1	-1	1	1
KG	1	45	1	0	0	0	0	0	0	0	1	0	0	1	0	1	0	0	10	26	21	27	7	4	-0.261712	1	-1	1	-1	-1	1	-1	-1	-1
KG	NA	NA	NA	NA	NA	NA	NA	NA	NA	NA	NA	NA	NA	NA	NA	NA	NA	0	4	11	11	21	5	4	NA	NA	NA	NA	NA	NA	NA	NA	-1	-1
KG	1	34	1	0	0	0	0	0	1	0	0	0	0	5	4	1	0	0	19	32	25	26	13	3	-1.18275	1	1	-1	-1	-1	1	-1	-1	-1
IG	1	57	1	0	0	0	0	0	0	0	1	0	0	4	4	3	5	1	16	36	28	30	14	3	0.743059	1	-1	1	-1	-1	1	-1	-1	1
IG	1	33	1	0	0	0	0	0	1	0	0	0	0	3	3	1	0	1	14	27	23	26	8	3	-1.26648	1	1	-1	-1	-1	1	-1	-1	1
KG	1	33	0	1	0	0	0	0	0	0	1	0	0	3	3	2	3	0	13	20	22	20	9	12	-1.26648	1	-1	1	-1	-1	-1	1	-1	-1
KG	1	62	0	1	0	0	0	0	0	1	1	0	0	1	4	1	0	0	8	25	23	18	2	3	1.16171	1	-1	1	1	-1	-1	1	-1	-1
KG	0	68	1	1	0	0	0	0	0	0	0	1	0	3	4	2	4	0	12	32	23	28	10	3	1.6641	-1	-1	-1	-1	-1	1	1	1	-1
KG	0	65	1	0	0	0	0	0	0	0	1	0	0	4	4	4	4	0	18	31	21	28	9	3	1.41291	-1	-1	1	-1	-1	1	-1	-1	-1
IG	1	40	1	0	0	0	0	0	1	0	0	0	0	1	4	1	0	1	14	30	20	23	6	7	-0.680366	1	1	-1	-1	-1	1	-1	-1	1
KG	1	29	0	0	0	0	0	1	0	0	1	0	0	1	2	1	0	0	12	21	19	22	9	8	-1.60141	1	-1	1	-1	-1	-1	-1	1	-1
IG	1	44	1	0	0	0	0	0	1	0	0	0	0	2	2	1	0	1	8	18	18	23	7	8	-0.345443	1	1	-1	-1	-1	1	-1	-1	1
KG	1	59	1	0	0	0	0	0	1	0	0	0	0	3	4	1	0	0	16	23	17	21	5	3	0.910521	1	1	-1	-1	-1	1	-1	-1	-1
KG	0	64	1	1	0	0	0	0	1	0	0	0	0	5	4	1	0	0	11	30	16	24	6	5	1.32918	-1	1	-1	-1	-1	1	1	-1	-1
IG	1	65	1	0	0	0	0	0	0	0	1	0	0	1	0	1	0	1	4	10	19	16	6	9	1.41291	1	-1	1	-1	-1	1	-1	-1	1
KG	0	33	0	1	0	0	0	0	0	0	1	0	0	3	1	1	0	0	4	13	15	23	3	4	-1.26648	-1	-1	1	-1	-1	-1	1	-1	-1
KG	1	31	1	0	0	0	0	0	1	0	0	0	0	2	3	2	4	0	16	33	17	20	8	9	-1.43394	1	1	-1	-1	-1	1	-1	-1	-1
KG	0	38	1	0	0	0	0	0	1	0	0	0	0	2	4	2	4	0	15	32	21	21	9	3	-0.847828	-1	1	-1	-1	-1	1	-1	-1	-1
IG	1	NA	0	0	0	0	0	1	0	0	1	0	0	1	0	1	0	1	14	28	21	22	7	6	NA	1	-1	1	-1	-1	-1	-1	1	1
IG	1	35	0	0	0	0	0	1	0	0	1	0	0	1	3	1	3	1	10	22	21	27	6	3	-1.09902	1	-1	1	-1	-1	-1	-1	1	1
KG	0	48	0	0	0	0	0	1	0	0	1	0	0	2	2	1	0	0	8	19	16	22	7	6	-0.010519	-1	-1	1	-1	-1	-1	-1	1	-1
KG	1	45	1	0	0	0	0	0	1	0	0	1	0	3	4	3	5	0	16	33	25	29	10	4	-0.261712	1	1	-1	-1	-1	1	-1	1	-1
IG	1	45	1	0	0	0	0	0	0	0	1	0	0	2	4	1	0	1	20	40	29	29	9	3	-0.261712	1	-1	1	-1	-1	1	-1	-1	1
